# Supplementary material for: Comparative evaluation of reference-free transcriptomic deconvolution highlights the importance of biological validation in astrocytes across Alzheimer’s disease
Source: Front Bioinform. 2026 Jul 13;6:1858866. doi: 10.3389/fbinf.2026.1858866 (PMC13402868; doi:10.3389/fbinf.2026.1858866)
Supplement: Supplementary file 1 [file Table2.xlsx]

## Sheet: Suppl Table S2
	Tool	Input data	Tissues	Cell type capacity	Input requirements		Outputs	Deconvolution type	Type	Mathematical approach	Additional analytical capabilities	Application	Language	Code availability	Computational efficiency	Year (publication)	Number of citations	Official repository
1	ABIS	RNAseq + Microarray	Heterogeneous tissues	≥ 5 cell types	GEP	No CP	CP	Partial	Supervised	Regression		Immune cells; Blood	R	Open source	Medium	2019	615	CRAN
2	BayesCCE	Microarray	Heterogeneous tissues	≥ 5 cell types	GEP	No CP	CP	Partial	Semi-supervised	Regression	Flexibility for methylation data handling	Blood	Matlab	Open source	Medium	2018	52	GitHub
3	BayesPrism	RNAseq	Heterogeneous tissues	≥ 5 cell types	GEP	No CP	GEP; CP	Partial	Semi-supervised	Probabilistic	Prediction of clinical phenotypes and biological processes	Cancer transcriptome	R	Open source	Medium	2022	419	GitHub
4	Bisque	RNAseq	Heterogeneous tissues	≥ 5 cell types	GEP	No CP	CP	Partial	Supervised	Regression	Scalable to medium–large cohorts	Tissue mixtures	R	Open source	Medium	2020	388	GitHub
5	BLADE	RNAseq	Heterogeneous tissues	≥ 5 cell types	GEP	No CP	GEP; CP	Complete	Semi-supervised	Regression		Tissue mixtures	Python	Open source	High	2021	25	GitHub
6	BrainInABlender	RNAseq + Microarray	Heterogeneous tissues	≥ 5 cell types	GEP	No CP	CP	Partial	Supervised	Enrichment	Scalable to medium–large cohorts	Nervous system; Tissue neuronal	R	Open source	Medium	2018	73	GitHub
7	BSEQ-sc	RNAseq	Heterogeneous tissues	≥ 5 cell types	GEP	No CP	CP	Partial	Semi-supervised	Regression	Comparative analysis of orthologous genes across species	Tissue mixtures	R	Open source	Medium	2016	108	GitHub
8	CDSeq	RNAseq + Microarray	Heterogeneous tissues	≥ 5 cell types	No GEP	No CP	GEP; CP	Complete	Unsupervised	Probabilistic	Automatic cell-type annotation; Scalable to medium–large cohorts	Tissue mixtures; Blood; Immune cells	R; Matlab	Open source	Medium	2019	65	GitHub
9	CellCODE	Microarray	Heterogeneous tissues	≥ 5 cell types	No GEP	No CP	GEP; CP	Complete	Semi-supervised	Matrix factorisation		Blood	R; C++	Open source	High	2015	106	GitHun; Web tool
10	CellMapper	Microarray	Heterogeneous tissues	≥ 5 cell types	GEP	No CP	GEP	Partial	Semi-supervised	Matrix factorisation	Rare cell-type annotation	Nervous system; Tissue neuronal	R; Web tool	Restricted	Medium	2015	20	Bioconductor; Web tool	*
11	CIBERSORT	RNAseq	Heterogeneous tissues	≥ 5 cell types	GEP	No CP	CP	Partial	Supervised	Regression	Statistical significance estimation	Cancer transcriptome	R; Web tool	Open source	Medium	2015	11915	Web tool
12	CIBERSORTx	RNAseq + Microarray	Heterogeneous tissues	≥ 5 cell types	GEP	No CP	GEP; CP	Complete	Semi-supervised	Regression	Reconstruction of cellular states and tissue ecosystems	Cancer transcriptome	R; Web tool	Open source	Medium	2019	3584	Web tool
13	csSAM	Microarray	Heterogeneous tissues	≥ 5 cell types	No GEP	CP	GEP; CP	Complete	Supervised	Regression		Blood	R	Restricted	Medium	2010	482	GitHub
14	debCAM	RNAseq + Microarray	Heterogeneous tissues	≥ 5 cell types	No GEP	No CP	GEP; CP	Complete	Unsupervised	Convex hull	Applicable to multi-omics data; Identification of relationships between cell subtypes	Tissue mixtures	R	Open source	Medium	2020	26	GitHub
15	Deblender	RNAseq + Microarray	Heterogeneous tissues	≥ 5 cell types	No GEP	No CP	GEP; CP	Complete	Semi-supervised	Matrix factorisation	Automatic cell-type annotation	Cancer transcriptome	Matlab	Open source	Medium	2018	16	GitHub
16	DECODER	RNAseq + Microarray	Heterogeneous tissues	≥ 5 cell types	No GEP	No CP	GEP; CP	Complete	Unsupervised	Matrix factorisation	Scalable to medium–large cohorts; Functional enrichment analysis; Identification of relationships between cell subtypes	Cancer transcriptome	Matlab	Open source	Medium	2019	59	GitHub
17	DeCompress	RNAseq + Microarray	Heterogeneous tissues	≥ 5 cell types	GEP	No CP	GEP; CP	Complete	Semi-supervised	Regression	Scalable to medium–large cohorts	Cancer transcriptome	R	Open source	High	2021	8	GitHub
18	DeconICA	RNAseq + Microarray	Heterogeneous tissues	≥ 5 cell types	No GEP	No CP	GEP; CP	Complete	Unsupervised	Matrix factorisation	Prediction of clinical phenotypes and biological processes	Cancer transcriptome	R; Matlab	Open source	Medium	2018	5	GitHub
19	DeconRNAseq	RNAseq	Heterogeneous tissues	≥ 5 cell types	GEP	No CP	CP	Partial	Supervised	Regression	Rare cell-type annotation	Tissue mixtures	R	Open source	Medium	2013	191	Bioconductor
20	DSA (Digital Sorting)	Microarray	Heterogeneous tissues	≥ 5 cell types	GEP	No CP	GEP; CP	Complete	Supervised	Regression	Scalable to medium–large cohorts	Cancer transcriptome	R	Open source	High	2013	205	GitHub
21	dtangle	RNAseq + Microarray	Heterogeneous tissues	≥ 5 cell types	GEP	No CP	CP	Partial	Supervised	Regression		Immune cells	R	Open source	High	2019	156	CRAN
22	EPIC	RNAseq	Heterogeneous tissues	≥ 5 cell types	GEP	No CP	CP	Partial	Supervised	Regression		Cancer transcriptome	R	Open source	High	2017	1048	GitHub; Web Tool
23	ESTIMATE	RNAseq + Microarray	Heterogeneous tissues	< 5 cell types	GEP	No CP	CP	Partial	Supervised	Enrichment	Functional enrichment analysis; Tumor purity estimation	Cancer transcriptome	R	Open source	High	2013	7721	Web tool
24	FARDEEP	RNAseq + Microarray	Heterogeneous tissues	≥ 5 cell types	GEP	No CP	CP	Partial	Supervised	Regression		Cancer transcriptome	R	Open source	High	2019	93	CRAN
25	GEDIT	RNAseq + Microarray	Heterogeneous tissues	≥ 5 cell types	GEP	No CP	CP	Partial	Supervised	Regression	Comparative analysis of orthologous genes across species	Blood; Stromal cells	Python; R	Open source	High	2021	50	GitHub
26	GTM-decon	RNAseq	Heterogeneous tissues	≥ 5 cell types	GEP	No CP	CP	Partial	Semi-supervised	Probabilistic	Comparative analysis of orthologous genes across species	Cancer transcriptome	Python	Open source	Medium	2023	10	GitHub
27	ImmuCC	Microarray	Heterogeneous tissues	≥ 5 cell types	GEP	No CP	CP	Partial	Supervised	Regression	Visualization of cell-type abundances	Immune cells	R	Open source	High	2017	202	GitHub
28	Linseed	RNAseq + Microarray	Heterogeneous tissues	≥ 5 cell types	No GEP	No CP	GEP; CP	Complete	Unsupervised	Convex hull	Scalable to medium–large cohorts	Tissue mixtures	R	Open source	Medium	2019	106	GitHub
29	MCCPounter	Microarray	Heterogeneous tissues	≥ 5 cell types	GEP	No CP	CP	Partial	Supervised	Enrichment	Estimation of absolute abundances	Stromal cells; Immune cells	R	Open source	High	2016	2881	GitHub
30	MuSiC	RNAseq	Heterogeneous tissues	≥ 5 cell types	GEP	No CP	CP	Partial	Semi-supervised	Regression	Automatic cell-type annotation; Scalable to medium–large cohorts	Tissue mixtures	R	Open source	High	2019	835	GitHub
31	TEMT	RNAseq	Heterogeneous tissues	< 5 cell types	GEP	No CP	GEP; CP	Complete	Supervised	Probabilistic		Tissue mixtures	Python	Open source	High	2013	65	GitHub
32	TIMER	RNAseq + Microarray	Heterogeneous tissues	≥ 5 cell types	GEP	No CP	CP	Partial	Supervised	Regression		Cancer transcriptome	Web tool	Open source	High	2017	3718	Web tool
33	TOAST	RNAseq + Microarray	Heterogeneous tissues	≥ 5 cell types	No GEP	No CP	GEP; CP	Complete	Unsupervised	Regression	Flexibility for methylation data handling	Tissue mixtures; Stromal cells	R	Open source	High	2019	81	Bioconductor
34	UNDO	Microarray	Heterogeneous tissues	< 5 cell types	No GEP	No CP	GEP; CP	Complete	Unsupervised	Matrix factorisation	Marker gene identification	Cancer transcriptome	R	Open source	Medium	2015	44	Bioconductor; Web tool
35	xCell	RNAseq + Microarray	Heterogeneous tissues	< 5 cell types	GEP	No CP	GEP	Partial	Supervised	Enrichment	Functional enrichment analysis	Cancer transcriptome; Nervous system	R; Web tool	Open source	High	2017	3703	GitHub; Web tool
		Gene Expression Profiles (GEP)
		Cell-type Proportions (CP)

## Sheet: References
	Tool	References
1	ABIS	Monaco, G., Lee, B., Xu, W., Mustafah, S., Hwang, Y. Y., Carré, C., Burdin, N., Visan, L., Ceccarelli, M., Poidinger, M., Zippelius, A., Pedro de Magalhães, J., & Larbi, A. (2019). RNA-Seq Signatures Normalized by mRNA Abundance Allow Absolute Deconvolution of Human Immune Cell Types. Cell Reports, 26(6), 1627-1640.e7. https://doi.org/10.1016/j.celrep.2019.01.041
2	BayesCCE	Rahmani, E., Schweiger, R., Shenhav, L., Wingert, T., Hofer, I., Gabel, E., Eskin, E., & Halperin, E. (2018). BayesCCE: a Bayesian framework for estimating cell-type composition from DNA methylation without the need for methylation reference. Genome Biology, 19(1). https://doi.org/10.1186/s13059-018-1513-2
3	BayesPrism	Chu, T., Wang, Z., Pe’er, D., & Danko, C. G. (2022). Cell type and gene expression deconvolution with BayesPrism enables Bayesian integrative analysis across bulk and single-cell RNA sequencing in oncology. Nature Cáncer, 3(4), 505–517. https://doi.org/10.1038/s43018-022-00356-3
4	Bisque	Jew, B., Alvarez, M., Rahmani, E., Miao, Z., Ko, A., Garske, K. M., Sul, J. H., Pietiläinen, K. H., Päivi Pajukanta, & Halperin, E. (2020). Accurate estimation of cell composition in bulk expression through robust integration of single-cell information. Nature Communications, 11(1), 1971–1971. https://doi.org/10.1038/s41467-020-15816-6
5	BLADE	Barbosa, B. A., Asten, van, Oh, J. W., Arantza Farina-Sarasqueta, Verheij, J., Frederike Dijk, Laarhoven, van, Bauke Ylstra, Garcia, J. J., Mark, & Kim, Y. (2021). Bayesian log-normal deconvolution for enhanced in silico microdissection of bulk gene expression data. Nature Communications, 12(1). https://doi.org/10.1038/s41467-021-26328-2
6	BrainInABlender	Hagenauer, M. H., Schulmann, A., Li, J. Z., Vawter, M. P., Walsh, D. M., Thompson, R. C., Turner, C. A., Bunney, W. E., Myers, R. M., Barchas, J. D., Schatzberg, A. F., Watson, S. J., & Akil, H. (2018). Inference of cell type content from human brain transcriptomic datasets illuminates the effects of age, manner of death, dissection, and psychiatric diagnosis. PLoS ONE, 13(7), e0200003–e0200003. …
7	BSEQ-sc	Baron, M., Veres, A., Samuel L. Wolock, Faust, A., Renaud Gaujoux, Vetere, A., Ryu, J., Wagner, B., Shai S. Shen-Orr, Klein, A., Melton, D., & Yanai, I. (2016). A Single-Cell Transcriptomic Map of the Human and Mouse Pancreas Reveals Inter- and Intra-cell Population Structure. Cell Systems, 3(4), 346-360.e4. https://doi.org/10.1016/j.cels.2016.08.011
8	CDSeq	Kang, K., Meng, Q., Shats, I., Umbach, D. M., Li, M., Li, Y., Li, X., & Li, L. (2019). CDSeq: A novel complete deconvolution method for dissecting heterogeneous samples using gene expression data. PLoS Computational Biology, 15(12), e1007510–e1007510. https://doi.org/10.1371/journal.CPbi.1007510
9	CellCODE	Chikina, M., Zaslavsky, E., & Sealfon, S. C. (2015). CellCODE: a robust latent variable approach to differential expression analysis for heterogeneous cell populations. Bioinformatics, 31(10), 1584–1591. https://doi.org/10.1093/bioinformatics/btv015
10	CellMapper	Nelms, B. D., Waldron, L., Barrera, L. A., Weflen, A. W., Goettel, J. A., Guo, G., Montgomery, R. K., Neutra, M. R., Breault, D. T., Snapper, S. B., Orkin, S. H., Bulyk, M. L., Huttenhower, C., & Lencer, W. I. (2016). CellMapper: rapid and accurate inference of gene expression in difficult-to-isolate cell types. Genome Biology, 17(1). https://doi.org/10.1186/s13059-016-1062-5
11	CIBERSORT	Newman, A. M., Liu, C. L., Green, M. R., Gentles, A. J., Feng, W., Xu, Y., Hoang, C. D., Diehn, M., & Alizadeh, A. A. (2015). Robust enumeration of cell subsets from tissue expression profiles. Nature Methods, 12(5), 453–457. https://doi.org/10.1038/nmeth.3337‌
12	CIBERSORTx	Newman, A. M., Steen, C. B., Liu, C. L., Gentles, A. J., Chaudhuri, A. A., Scherer, F., Khodadoust, M. S., Esfahani, M. S., Luca, B. A., Steiner, D., Diehn, M., & Alizadeh, A. A. (2019). Determining cell type abundance and expression from bulk tissues with digital cytometry. Nature Biotechnology, 37(7), 773–782. https://doi.org/10.1038/s41587-019-0114-2
13	csSAM	Shen-Orr, S. S., Tibshirani, R., Khatri, P., Bodian, D. L., Staedtler, F., Perry, N. M., Hastie, T., Sarwal, M. M., Davis, M. M., & Butte, A. J. (2010). Cell type–specific gene expression differences in complex tissues. Nature Methods, 7(4), 287–289. https://doi.org/10.1038/nmeth.1439
14	debCAM	Chen, L., Wu, C.-T., Wang, N., Herrington, D. M., Clarke, R., & Wang, Y. (2020). debCAM: a bioconductor R package for fully unsupervised deconvolution of complex tissues. Bioinformatics, 36(12), 3927–3929. https://doi.org/10.1093/bioinformatics/btaa205
15	Deblender	Dimitrakopoulou, K., Wik, E., Akslen, L. A., & Jonassen, I. (2018). Deblender: a semi−/unsupervised multi-operational computational method for complete deconvolution of expression data from heterogeneous samples. BMC Bioinformatics, 19(1). https://doi.org/10.1186/s12859-018-2442-5
16	DECODER	Peng, X. L., Moffitt, R. A., Torphy, R. J., Volmar, K. E., & Yeh, J. J. (2019). De novo compartment deconvolution and weight estimation of tumor samples using DECODER. Nature Communications, 10(1). https://doi.org/10.1038/s41467-019-12517-7
17	DeCompress	Bhattacharya, A., Hamilton, A. M., Troester, M. A., & Love, M. I. (2021). DeCompress: tissue compartment deconvolution of targeted mRNA expression panels using compressed sensing. Nucleic Acids Research, 49(8), e48–e48. https://doi.org/10.1093/nar/gkab031
18	DeconICA	Urszula Czerwinska. (2018). UrszulaCzerwinska/DeconICA: DeconICA first release. https://doi.org/10.5281/zenodo.1250070
19	DeconRNAseq	Gong, T., & Szustakowski, J. D. (2013). DeconRNASeq: a statistical framework for deconvolution of heterogeneous tissue samples based on mRNA-Seq data. Bioinformatics, 29(8), 1083–1085. https://doi.org/10.1093/bioinformatics/btt090
20	DSA (Digital Sorting)	Zhong, Y., Wan, Y.-W., Pang, K., Chow, L. M., & Liu, Z. (2013). Digital sorting of complex tissues for cell type-specific gene expression profiles. BMC Bioinformatics, 14(1). https://doi.org/10.1186/1471-2105-14-89
21	dtangle	Hunt, G. J., Freytag, S., Bahlo, M., & Gagnon-Bartsch, J. A. (2018). dtangle: accurate and robust cell type deconvolution. Bioinformatics, 35(12), 2093–2099. https://doi.org/10.1093/bioinformatics/bty926
22	EPIC	Julien Racle, Kaat de Jonge, Baumgaertner, P., Speiser, D. E., & Gfeller, D. (2017). Simultaneous enumeration of Cáncer and immune cell types from bulk tumor gene expression data. ELife, 6. https://doi.org/10.7554/elife.26476‌
23	ESTIMATE	Yoshihara, K., Shahmoradgoli, M., Martínez, E., Rahulsimham Vegesna, Kim, H., Wandaliz Torres-Garcia, Treviño, V., Shen, H., Laird, P. W., Levine, D. A., Carter, S. L., Getz, G., Stemke-Hale, K., Mills, G. B., & Roel G.W. Verhaak. (2013). Inferring tumour purity and stromal and immune cell admixture from expression data. Nature Communications, 4(1). https://doi.org/10.1038/ncomms3612
24	FARDEEP	Hao, Y., Yan, M., Heath, B. R., Lei, Y. L., & Xie, Y. (2019). Fast and robust deconvolution of tumor infiltrating lymphocyte from expression profiles using least trimmed squares. PLoS Computational Biology, 15(5), e1006976–e1006976. https://doi.org/10.1371/journal.CPbi.1006976
25	GEDIT	Nadel, B. B., Lopez, D., Montoya, D. J., Ma, F., Waddel, H., Khan, M. M., Mangul, S., & Pellegrini, M. (2021). The Gene Expression Deconvolution Interactive Tool (GEDIT): accurate cell type quantification from gene expression data. GigaScience, 10(2). https://doi.org/10.1093/gigascience/giab002
26	GTM-decon	Lakshmipuram Seshadri Swapna, Huang, M., & Li, Y. (2023). GTM-decon: guided-topic modeling of single-cell transcriptomes enables sub-cell-type and disease-subtype deconvolution of bulk transcriptomes. Genome Biology, 24(1). https://doi.org/10.1186/s13059-023-03034-4
27	ImmuCC	Chen, Z., Huang, A., Sun, J., Jiang, T., Qin, F. X.-F., & Wu, A. (2017). Inference of immune cell composition on the expression profiles of mouse tissue. Scientific Reports, 7(1), 40508–40508. https://doi.org/10.1038/srep40508
28	Linseed	Zaitsev, K., Bambouskova, M., Swain, A., & Artyomov, M. N. (2019). Complete deconvolution of cellular mixtures based on linearity of transcriptional signatures. Nature Communications, 10(1). https://doi.org/10.1038/s41467-019-09990-5
29	MCP-counter	Becht, E., Giraldo, N. A., Lacroix, L., Bénédicte Buttard, Nabila Elarouci, Florent Petitprez, Selves, J., Laurent-Puig, P., Sautès-Fridman, C., Fridman, W. H., & Aurélien de Reyniès. (2016). Estimating the population abundance of tissue-infiltrating immune and stromal cell populations using gene expression. Genome Biology, 17(1). https://doi.org/10.1186/s13059-016-1070-5
30	MuSiC	Wang, X., Park, J., Katalin Susztak, Zhang, N. R., & Li, M. (2019). Bulk tissue cell type deconvolution with multi-subject single-cell expression reference. Nature Communications, 10(1). https://doi.org/10.1038/s41467-018-08023-x
31	TEMT	Li, Y., & Xie, X. (2013). A mixture model for expression deconvolution from RNA-seq in heterogeneous tissues. BMC Bioinformatics, 14(S5). https://doi.org/10.1186/1471-2105-14-s5-s11
32	TIMER	Li, T., Fan, J., Wang, B., Traugh, N., Chen, Q., Liu, J. S., Li, B., & Liu, X. S. (2017). TIMER: A Web Server for Comprehensive Analysis of Tumor-Infiltrating Immune Cells. Cáncer Research, 77(21), e108–e110. https://doi.org/10.1158/0008-5472.can-17-0307
33	TOAST	Li, Z., & Wu, H. (2019). TOAST: improving reference-free cell composition estimation by cross-cell type differential analysis. Genome Biology, 20(1), 190–190. https://doi.org/10.1186/s13059-019-1778-0
34	UNDO	Wang, N., Gong, T., Clarke, R., Chen, L., Shih, I.-M., Zhang, Z., Levine, D. A., Xuan, J., & Wang, Y. (2014). UNDO: a Bioconductor R package for unsupervised deconvolution of mixed gene expressions in tumor samples. Bioinformatics, 31(1), 137–139. https://doi.org/10.1093/bioinformatics/btu607
35	xCell	Aran, D., Hu, Z., & Butte, A. J. (2017). xCell: digitally portraying the tissue cellular heterogeneity landscape. Genome Biology, 18(1). https://doi.org/10.1186/s13059-017-1349-1
		‌
