# Supplementary material for: Comparative evaluation of reference-free transcriptomic deconvolution highlights the importance of biological validation in astrocytes across Alzheimer’s disease
Source: Front Bioinform. 2026 Jul 13;6:1858866. doi: 10.3389/fbinf.2026.1858866 (PMC13402868; doi:10.3389/fbinf.2026.1858866)
Supplement: Supplementary file 4 [file Table4.xlsx]

## Sheet: Suppl Table S4
Tool	Input data	Weight	Tissues	Weight	Cell type capacity	Weight	Input requirements	Weight	Input requirements	Weight	Outputs	Weight	Outputs	Weight	Deconvolution type	Weight	Type	Weight	Mathematical approach	Weight	Additional analytical capabilities	Weight	Additional analytical capabilities	Weight	Additional analytical capabilities	Weight	Application	Weight	Application	Weight	Application	Weight	Language	Weight	Language	Weight	Code availability	Weight	Computational efficiency	Weight	Year	Weight	Number of citations	Weight
ABIS	RNAseq + Microarray	3	Heterogeneous tissues	3	≥ 5 cell types	3	GEP	1	No CP	3			CP	3	Partial	1	Supervised	1	Regression	2							Células inmunitarias	1	Células sanguíneas	1			R	3			Open source	3	Medium	2	2019	2	615	3
BayesCCE	Microarray	1	Heterogeneous tissues	3	≥ 5 cell types	3	GEP	1	No CP	3			CP	3	Partial	1	Semi-supervised	2	Regression	2	Flexibility for methylation data handling	1					Células sanguíneas	1					Matlab	3			Open source	3	Medium	2	2018	2	52	2
BayesPrism	RNAseq	1	Heterogeneous tissues	3	≥ 5 cell types	3	GEP	1	No CP	3	GEP	3	CP	3	Partial	1	Semi-supervised	2	Probabilistic	3	Prediction of clinical phenotypes and biological processes	2					Transcriptoma Cáncer	1					R	3			Open source	3	Medium	2	2022	3	419	3
Bisque	RNAseq	1	Heterogeneous tissues	3	≥ 5 cell types	3	GEP	1	No CP	3			CP	3	Partial	1	Supervised	1	Regression	2	Scalable to medium–large cohorts	1					Tejidos mixtos	1					R	3			Open source	3	Medium	2	2020	2	388	3
BLADE	RNAseq	1	Heterogeneous tissues	3	≥ 5 cell types	3	GEP	1	No CP	3	GEP	3	CP	3	Complete	3	Semi-supervised	2	Regression	2							Tejidos mixtos	1					Python	1			Open source	3	High	3	2021	3	25	1
BrainInABlender	RNAseq + Microarray	3	Heterogeneous tissues	3	≥ 5 cell types	3	GEP	1	No CP	3			CP	3	Partial	1	Supervised	1	Enrichment	2	Scalable to medium–large cohorts	1					Sistema nervioso	2	Tejidos neuronales	2			R	3			Open source	3	Medium	2	2018	2	73	2
BSEQ-sc	RNAseq	1	Heterogeneous tissues	3	≥ 5 cell types	3	GEP	1	No CP	3			CP	3	Partial	1	Semi-supervised	2	Regression	2	Comparative analysis of orthologous genes across species	1					Tejidos mixtos	1					R	3			Open source	3	Medium	2	2016	2	108	3
CDSeq	RNAseq + Microarray	3	Heterogeneous tissues	3	≥ 5 cell types	3	No GEP	3	No CP	3	GEP	3	CP	3	Complete	3	Unsupervised	3	Probabilistic	3	Automatic cell-type annotation	2	Scalable to medium–large cohorts	1			Tejidos mixtos	1	Células sanguíneas	1	Células inmunitarias	1	R	3	Matlab	3	Open source	3	Medium	2	2019	2	65	2
CellCODE	Microarray	1	Heterogeneous tissues	3	≥ 5 cell types	3	No GEP	3	No CP	3	GEP	3	CP	3	Complete	3	Semi-supervised	2	Matrix factorisation	3							Células sanguíneas	1					R	3	C++	1	Open source	3	High	3	2015	2	106	3
CellMapper	Microarray	1	Heterogeneous tissues	3	≥ 5 cell types	3	GEP	1	No CP	3	GEP	3			Partial	1	Semi-supervised	2	Matrix factorisation	3	Rare cell-type annotation	1					Sistema nervioso	2	Tejidos neuronales	2			R	3	Web tool	1	Restricted	1	Medium	2	2015	2	20	1
CIBERSORT	RNAseq	1	Heterogeneous tissues	3	≥ 5 cell types	3	GEP	1	No CP	3			CP	3	Partial	1	Supervised	1	Regression	2	Statistical significance estimation	1					Transcriptoma cáncer	1					R	3	Web tool	1	Open source	3	Medium	2	2015	2	11915	3
CIBERSORTx	RNAseq + Microarray	3	Heterogeneous tissues	3	≥ 5 cell types	3	GEP	1	No CP	3	GEP	3	CP	3	Complete	3	Semi-supervised	2	Regression	2	Reconstruction of cellular states and tissue ecosystems	2					Transcriptoma cáncer	1					R	3	Web tool	1	Open source	3	Medium	2	2019	2	3584	3
csSAM	Microarray	1	Heterogeneous tissues	3	≥ 5 cell types	3	No GEP	3	CP	1	GEP	3	CP	3	Complete	3	Supervised	1	Regression	2							Células sanguíneas	1					R	3			Restricted	1	Medium	2	2010	1	482	3
debCAM	RNAseq + Microarray	3	Heterogeneous tissues	3	≥ 5 cell types	3	No GEP	3	No CP	3	GEP	3	CP	3	Complete	3	Unsupervised	3	Convex hull	2	Applicable to multi-omics data	1	Identification of relationships between cell subtypes	2			Tejidos mixtos	1					R	3			Open source	3	Medium	2	2020	2	26	1
Deblender	RNAseq + Microarray	3	Heterogeneous tissues	3	≥ 5 cell types	3	No GEP	3	No CP	3	GEP	3	CP	3	Complete	3	Semi-supervised	2	Matrix factorisation	3	Automatic cell-type annotation	2					Transcriptoma cáncer	1					Matlab	3			Open source	3	Medium	2	2018	2	16	1
DECODER	RNAseq + Microarray	3	Heterogeneous tissues	3	≥ 5 cell types	3	No GEP	3	No CP	3	GEP	3	CP	3	Complete	3	Unsupervised	3	Matrix factorisation	3	Scalable to medium–large cohorts	1	Functional enrichment analysis	2	Identification of relationships between cell subtypes	2	Transcriptoma cáncer	1					Matlab	3			Open source	3	Medium	2	2019	2	59	2
DeCompress	RNAseq + Microarray	3	Heterogeneous tissues	3	≥ 5 cell types	3	GEP	1	No CP	3	GEP	3	CP	3	Complete	3	Semi-supervised	2	Regression	2	Scalable to medium–large cohorts	1					Transcriptoma cáncer	1					R	3			Open source	3	High	3	2021	3	8	1
DeconICA	RNAseq + Microarray	3	Heterogeneous tissues	3	≥ 5 cell types	3	No GEP	3	No CP	3	GEP	3	CP	3	Complete	3	Unsupervised	3	Matrix factorisation	3	Prediction of clinical phenotypes and biological processes	2					Transcriptoma cáncer	1					R	3	Matlab	3	Open source	3	Medium	2	2018	2	5	1
DeconRNAseq	RNAseq	1	Heterogeneous tissues	3	≥ 5 cell types	3	GEP	1	No CP	3			CP	3	Partial	1	Supervised	1	Regression	2	Rare cell-type annotation	1					Tejidos mixtos	1					R	3			Open source	3	Medium	2	2013	1	191	3
DSA (Digital Sorting)	Microarray	1	Heterogeneous tissues	3	≥ 5 cell types	3	GEP	1	No CP	3	GEP	3	CP	3	Complete	3	Supervised	1	Regression	2	Scalable to medium–large cohorts	1					Transcriptoma cáncer	1					R	3			Open source	3	High	3	2013	1	205	3
dtangle	RNAseq + Microarray	3	Heterogeneous tissues	3	≥ 5 cell types	3	GEP	1	No CP	3			CP	3	Partial	1	Supervised	1	Regression	2							Células inmunitarias	1					R	3			Open source	3	High	3	2019	2	156	3
EPIC	RNAseq	1	Heterogeneous tissues	3	≥ 5 cell types	3	GEP	1	No CP	3			CP	3	Partial	1	Supervised	1	Regression	2							Transcriptoma cáncer	1					R	3			Open source	3	High	3	2017	2	1048	3
ESTIMATE	RNAseq + Microarray	3	Heterogeneous tissues	3	< 5 cell types	1	GEP	1	No CP	3			CP	3	Partial	1	Supervised	1	Enrichment	2	Functional enrichment analysis	2	Tumor purity estimation	1			Transcriptoma cáncer	1					R	3			Open source	3	High	3	2013	1	7721	3
FARDEEP	RNAseq + Microarray	3	Heterogeneous tissues	3	≥ 5 cell types	3	GEP	1	No CP	3			CP	3	Partial	1	Supervised	1	Regression	2							Transcriptoma cáncer	1					R	3			Open source	3	High	3	2019	2	93	2
GEDIT	RNAseq + Microarray	3	Heterogeneous tissues	3	≥ 5 cell types	3	GEP	1	No CP	3			CP	3	Partial	1	Supervised	1	Regression	2	Comparative analysis of orthologous genes across species	1					Células sanguíneas	1	Células estromales	1			Python	1	R	3	Open source	3	High	3	2021	3	50	2
GTM-decon	RNAseq	1	Heterogeneous tissues	3	≥ 5 cell types	3	GEP	1	No CP	3			CP	3	Partial	1	Semi-supervised	2	Probabilistic	3	Comparative analysis of orthologous genes across species	1					Transcriptoma cáncer	1					Python	1			Open source	3	Medium	2	2023	3	10	1
ImmuCC	Microarray	1	Heterogeneous tissues	3	≥ 5 cell types	3	GEP	1	No CP	3			CP	3	Partial	1	Supervised	1	Regression	2	Visualization of cell-type abundances	1					Células inmunitarias	1					R	3			Open source	3	High	3	2017	2	202	3
Linseed	RNAseq + Microarray	3	Heterogeneous tissues	3	≥ 5 cell types	3	No GEP	3	No CP	3	GEP	3	CP	3	Complete	3	Unsupervised	3	Convex hull	2	Scalable to medium–large cohorts	1					Tejidos mixtos	1					R	3			Open source	3	Medium	2	2019	2	106	3
MCPcounter	Microarray	1	Heterogeneous tissues	3	≥ 5 cell types	3	GEP	1	No CP	3			CP	3	Partial	1	Supervised	1	Enrichment	2	Estimation of absolute abundances	1					Células estromales	1	Células inmunitarias	1			R	3			Open source	3	High	3	2016	2	2881	3
MuSiC	RNAseq	1	Heterogeneous tissues	3	≥ 5 cell types	3	GEP	1	No CP	3			CP	3	Partial	1	Semi-supervised	2	Regression	2	Automatic cell-type annotation	2	Scalable to medium–large cohorts	1			Tejidos mixtos	1					R	3			Open source	3	High	3	2019	2	835	3
TEMT	RNAseq	1	Heterogeneous tissues	3	< 5 cell types	1	GEP	1	No CP	3	GEP	3	CP	3	Complete	3	Supervised	1	Probabilistic	3							Tejidos mixtos	1					Python	1			Open source	3	High	3	2013	1	65	2
TIMER	RNAseq + Microarray	3	Heterogeneous tissues	3	≥ 5 cell types	3	GEP	1	No CP	3			CP	3	Partial	1	Supervised	1	Regression	2							Transcriptoma cáncer	1					Web tool	1			Open source	3	High	3	2017	2	3718	3
TOAST	RNAseq + Microarray	3	Heterogeneous tissues	3	≥ 5 cell types	3	No GEP	3	No CP	3	GEP	3	CP	3	Complete	3	Unsupervised	3	Regression	2	Flexibility for methylation data handling	1					Tejidos mixtos	1	Células estromales	1			R	3			Open source	3	High	3	2019	2	81	2
UNDO	Microarray	1	Heterogeneous tissues	3	< 5 cell types	1	No GEP	3	No CP	3	GEP	3	CP	3	Complete	3	Unsupervised	3	Matrix factorisation	3	Marker gene identification	1					Transcriptoma cáncer	1					R	3			Open source	3	Medium	2	2015	2	56	2
xCell	RNAseq + Microarray	3	Heterogeneous tissues	3	< 5 cell types	1	GEP	1	No CP	3	GEP	3			Partial	1	Supervised	1	Enrichment	2	Functional enrichment analysis	2					Transcriptoma cáncer	1	Sistema nervioso	2			R	3	Web tool	1	Open source	3	High	3	2017	2	3713	3
