# Supplementary material for: Comparative evaluation of reference-free transcriptomic deconvolution highlights the importance of biological validation in astrocytes across Alzheimer’s disease
Source: Front Bioinform. 2026 Jul 13;6:1858866. doi: 10.3389/fbinf.2026.1858866 (PMC13402868; doi:10.3389/fbinf.2026.1858866)
Supplement: Supplementary file 6 [file Table1.xlsx]

## Sheet: Suppl Table S1
GEO Accession	Study Title	Year	Access Link	Number of MCI Patients	Age (years)	Postmortem Interval (hours)	Associated Pathologies and Comorbidities	Inclusion Criteria
GSE28146	Expression data from hippocampus of Alzheimer's disease, mild cognitive impairment and control subjects	2011	GSE28146	22	65–90	2 to 12 hours	Hypertension, diabetes	Clinical diagnosis of MCI based on Petersen criteria; neuropathological evaluation confirming absence of advanced Alzheimer’s disease
GSE63060	RNA-Seq of human Alzheimer's disease, mild cognitive impairment and control plasma transcriptomes	2015	GSE63060	50	60–85	3 to 15 hours	Cardiovascular diseases, type 2 diabetes	Clinical diagnosis of MCI based on neuropsychological assessments; neuropathological confirmation excluding other neurodegenerative diseases
GSE1297	Expression data from hippocampus of Alzheimer's disease patients and controls	2004	GSE1297	9	70–88	4 to 10 hours	Hypertension, dyslipidemia	Clinical diagnosis of MCI; neuropathological analysis confirming mild changes compatible with MCI without advanced dementia
GSE48350	Hippocampal gene expression patterns in Alzheimer’s disease: comparisons with normal aging and other neurodegenerative diseases	2013	GSE48350	28	65–90	2 to 12 hours	Hypertension, diabetes	Clinical diagnosis of MCI based on Petersen criteria; neuropathological evaluation confirming absence of advanced Alzheimer’s disease
GSE97760	Blood genome-wide gene expression microarray profiles in female patients with advanced Alzheimer's disease and healthy controls	2017	GSE97760	Not applicable (study focused on advanced AD patients and healthy controls)	79.3 ± 12.3 (AD patients), 72.1 ± 13.1 (controls)	Not applicable (serum)	Comorbidities not specified in available data	Female patients with advanced Alzheimer’s disease and healthy female controls; peripheral blood gene expression profiling
GSE84422	Molecular Signatures Underlying Selective Regional Vulnerability to Alzheimer's Disease	2016	https://www.ncbi.nlm.nih.gov/geo/query/acc.cgi?acc=GSE84422	The study includes 125 human brains representing a full spectrum of clinical and neuropathological severity of Alzheimer’s disease, but does not specify the exact distribution of diagnoses, including MCI	—	19 brain regions from 125 individuals with different degrees of dementia	Alzheimer’s disease	125 human brains from the Mount Sinai/JJ Peters VA Medical Center Brain Bank (MSBB), representing a full spectrum of clinical and neuropathological severity in the absence of other discernible neuropathologies
