# Supplementary material for: Comparative evaluation of reference-free transcriptomic deconvolution highlights the importance of biological validation in astrocytes across Alzheimer’s disease
Source: Front Bioinform. 2026 Jul 13;6:1858866. doi: 10.3389/fbinf.2026.1858866 (PMC13402868; doi:10.3389/fbinf.2026.1858866)
Supplement: Supplementary file 9 [file Table5.xlsx]

## Sheet: Single-cell sequencing
Cell marker	Zhang et al. (2016)10.1523/JNEUROSCI.2754-15.2016	Lake et al. (2016)10.1126/science.aaf1204	Li et al. (2018)10.1038/s41593-018-0106-x	Supports
ABCA1	X	X	X	1
ACSBG1	X			1
ACSL6		X	X	1
ADCYAP1R1		X	X	1
ADD3	X			1
ADK	X			1
AEBP1	X			1
AFF1	X			1
AGT	X	X	X	1
ALDH1A1	X			1
ALDH1L1	X	X	X	1
ALDOC	X	X	X	2
ANGPT1	X			1
ANK2	X			1
ANLN		X	X	1
AOP4	X			1
APLP2	X			1
APOE	X	X	X	1
AQP4	X	X	X	1
ARHGAP6	X			1
ARHGEF26		X	X	2
ARHGEF4	X			1
ASPG	X			1
ATF3		X	X	1
ATP13A4		X	X	1
ATP1A1	X			1
ATP1A2	X			1
ATP1B2	X	X	X	1
ATP6AP2	X			1
ATP6V0E	X			1
ATRAID	X			1
B2M	X			1
BBOX1		X	X	1
BCAP31	X			1
BCL2	X			1
BIRC6	X			1
BMPR1B	X	X	X	1
BTG2		X	X	1
C16ORF89		X	X	1
C1QA	X			1
C1ORF61		X	X	1
C4B	X			1
CA12		X	X	1
CACNA2D3	X			1
CACNB2	X			1
CADM2	X			1
CADPS	X			1
CASQ1		X	X	1
CAV2	X			1
CBS		X	X	1
CD109	X			1
CD151	X			1
CD44	X			1
CD49F	X			1
CD63	X			1
CD81	X			1
CD9	X			1
CDC42EP4		X	X	1
CDH2	X			1
CDK5RAP3	X			1
CEBPB	X			1
CHI3L1	X			1
CHIL1	X			1
CHL1	X			1
CHRDL1	X	X	X	1
CHST2	X			1
CHST9		X	X	1
CKB	X			1
CLDND1	X			1
CLIC1	X			1
CLU	X	X	X	1
CNN3	X			1
COL12A1	X			1
COL16A1	X			1
CPE	X	X	X	1
CPNE5		X	X	1
CPNE8	X			1
CPVL		X	X	1
CRYAB	X	X	X	1
CSMD1	X			1
CST3	X	X	X	1
CTH		X	X	1
CTNNBIP1	X			1
CTSB	X			1
CTSD	X			1
CTSL	X			1
CYBRD1		X	X	1
CYP7B1	X			1
CYR61	X			1
DAAM2	X			1
DAND5		X	X	1
DAPK1	X			1
DBI	X			1
DDR1	X			1
DEGS1	X			1
DGKG		X	X	1
DGKI	X			1
DHRS1	X			1
DIO2	X			1
DKK3		X	X	1
DLGAP1	X			1
DNAJB1		X	X	1
DNASE2		X	X	1
DOK5		X	X	1
DPYD	X			1
DST	X			1
DTNA		X	X	1
EAAT1	X			1
EAAT2	X			1
EDNRB		X	X	1
EEF2	X			1
EEPD1		X	X	1
EFCAB14	X			1
EFEMP1		X	X	1
EFR3B	X			1
EGLN3		X	X	1
ENOX1	X			1
ENPP5	X			1
EPAS1		X	X	1
EPDR1	X			1
ERBB2IP	X			1
ETNNPL	X			1
EZR	X	X	X	1
F3	X	X	X	1
FABP7	X			1
FAM107A	X			1
FAM198B	X			1
FARS2	X			1
FBXO2	X			1
FGFR1	X			1
FGFR3		X	X	1
FOS	X	X	X	1
FOSB		X	X	1
FPGFR3	X			1
FSTL1	X			1
FTH1	X	X	X	1
FTL1	X			1
FXYD1	X			1
FXYD7	X	X	X	1
GAB2	X			1
GABRB1	X	X	X	1
GADD45B		X	X	1
GADD45G	X			1
GATSL3		X	X	1
GDPD2	X			1
GFAP / PGFAP	X	X	X	1
GGTA1	X			1
GJA1	X			1
GJB6	X			1
GLAST	X			1
GLI3		X	X	1
GLIS3	X	X	X	1
GLT-1	X			1
GLUL	X	X	X	1
GM10116	X			1
GM14964	X			1
GM2A	X			1
GM3448	X			1
GM4876	X			1
GNA13	X			1
GNAI2	X
GOLGB1	X
GPC5	X
GPM6B	X
GPR37L1	X
GPR75		X	X
GPX4	X
GRAMD3		X	X
GRIA1		X	X
GRID2	X
GRIK2	X
GRIN2C	X
GRM3	X
GRM5	X
GS	X
GSN	X
GSR	X
GSTM1	X
H2-D1	X
H2-K1	X
HEPACAM	X	X	X
HEPN1	X	X	X
HERV-W	X
HEY1		X	X
HGF		X	X
HIF1A		X	X
HIF3A		X	X
HIST1H2BC	X
HIVEP2	X
HLA-E		X	X
HMGCLL1	X
HNMT		X	X
HNRPNK	X
HOPX	X
HRSP12	X
HSD17B12	X
HSD17B4	X
HSP90AA1	X
HSPA2	X
HSPA5	X
HSPB1	X
HSPB8		X	X
HSSD17B6	X
ID1	X	X	X
ID2	X
ID3	X
ID4	X	X	X
IDH2	X
IER2		X	X
IFITM3	X
IGFBP5	X
IGFBP7		X	X
IL11RA		X	X
IL33		X	X
IQCK	X
ITGA1	X
ITGA6	X
ITGA7		X	X
ITGB4		X	X
ITGB8	X
ITIH3	X
ITM2B	X
ITM2C	X
ITPKB	X
ITPR2	X
JUN		X	X
JUNB	X	X	X
JUND	X	X	X
KCNH7		X	X
KCNIP2		X	X
KCNIP4	X
KCNJ10	X
KCNJ3	X
KIF1A	X
KIF21A		X	X
L1CAM		X	X
LAMB2	X
LAMP1	X
LAMP2	X
LAPTM4A	X
LCAT		X	X
LGALS1	X
LGALS3BP	X
LGMN	X
LGR6	X
LHFP	X	X	X
LINC00982	X
LIX1		X	X
LPL		X	X
LRIG1		X	X
LRP1	X
LRP1B	X
LRRC3B	X
LRRC8A		X	X
LSAMP	X
LUZP2	X
LXN	X
LYPLA2	X
LYSDM2	X
LYPD1		X	X
MAFB		X	X
MAN1A	X
MAPK10	X
MATN4	X
MDGA2	X
MEF2C	X
MEIS2	X
METTL7A		X	X
MFAP3L	X
MGST1	X
MID1	X
MLC1	X	X	X
MMD2		X	X
MMP16	X
MRVI1	X
MT-3 / MT3	X
MT1	X
MT1F	X
MT1X		X	X
MT2	X
MT2A		X	X
MTHFD2		X	X
NAALADL2	X
NAV2	X
NCAM2	X
NCKAP5	X
NDRG2	X	X	X
NDUFV3	X
NFE2L2	X
NFIA	X
NFKB1	X
NFKBIA	X	X	X
NHSL1	X	X	X
NKAIN2	X
NOG		X	X
NORRIN	X
NPAS3	X
NPC2	X
NR2F1	X
NRG1	X
NRG2	X
NRP1		X	X
NRXN1	X
NTRK2	X	X	X
NWD1		X	X
OLIG1	X
OLIG2	X
OSMR	X
P2RY1		X	X
PAPLN		X	X
PAQR6		X	X
PARD3B	X
PCDH15	X
PCDH9	X
PDE10A	X
PDGFD	X
PDGFRA	X
PDIA4	X
PDLIM4	X
PDPN	X
PDZD2	X
PEA15	X	X	X
PER1		X	X
PFKFB3		X	X
PFKP	X
PHKG1	X
PISD	X
PKP4	X
PLCE1	X
PLCL1	X
PLTP		X	X
PLXDC2	X
PON2	X	X	X
PPIB	X
PPP1R3C		X	X
PPP1R3G	X
PPP2CA	X
PRDX1	X
PRDX6	X
PREX2	X
PRICKLE2	X
PRKCA	X
PRLHR		X	X
PRRT2		X	X
PRUNE2	X
PSAP	X	X	X
PTGDS	X
PTN	X
PTPRZ1	X
QK	X
RAB18	X
RAP1B	X
RASAL2	X
RASL10A		X	X
RASSF4		X	X
RASSF8	X
RCN2	X
REEP5	X
RFX4	X	X	X
RGL1	X
RGMA		X	X
RHBDF1	X
RHOB	X	X	X
RND3		X	X
RNF43		X	X
RORB	X
RPL36-PS3	X
RYR3	X
S100-B / S100B / S100ß	X
S100A1	X
S100A10	X
S100A16	X
S100A6	X
S104B	X
S1PR3	X
SAMD4	X
SARAF	X
SBNO2	X
SCARB2	X
SCD2	X
SCG2		X	X
SCG3	X	X	X
SCRG1	X
SDC4	X
SELK	X
SEMA6A		X	X
SEMA6D	X
SERPINA3		X	X
SERPINA3N	X
SERPINF1	X
SERPING1	X
SF3A1		X	X
SGCD	X
SHISA5	X
SHISA6	X
SHROOM3	X
SIK3	X
SLC14A1	X	X	X
SLC15A2	X
SLC16A1	X
SLC1A2	X	X	X
SLC1A3	X	X	X
SLC20A1	X
SLC25A18	X
SLC30A10		X	X
SLC35F1	X
SLC38A1	X
SLC39A11		X	X
SLC39A12	X
SLC39A14	X
SLC3A2	X
SLC4A4	X	X	X
SMPDL3A	X
SORBS1	X
SORBS2	X
SORCS2		X	X
SORL1		X	X
SOX2	X
SOX9	X	X	X
SPARC	X
SPARCL1		X	X
SPCS2	X
SPOCK1		X	X
SPON1		X	X
SREBF1	X
SRPX		X	X
STAT3	X
ST6GAL2		X	X
STOX1	X
SSTR2		X	X
SULF1	X
SULF2	X
SYNE3	X
SYNPO2	X
SYT11	X
TACR1		X	X
TAGLN3	X
TBC1D10A		X	X
TGOLN1	X
THBS4	X
TIMP3		X	X
TIMP2	X
TM9SF3	X
TMBIM6	X
TMCO1	X
TMEM100	X
TMEM151B		X	X
TMEM176A	X
TMEM176B	X
TMEM178B	X
TMEM47	X
TMEM59	X
TNC	X
TNS1		X	X
TOB2		X	X
TPCN1		X	X
TPRGL	X
TRIL		X	X
TRIM66		X	X
TSC22D4	X	X	X
TSP	X
TSPAN12		X	X
TSPAN3	X
TSPAN4	X
TSPO	X
TST	X
TTC8	X
TTPA	X
TUBA1A	X
TUBB2A	X
TUBB2B	X
UBC	X
UBE2E2	X
UQCRC2	X
USP24	X
USP53	X
VIM / VIMENTIN	X
VIMP	X
VWA1	X
YKL-40	X
ZFAND5		X	X
ZFP36		X	X
ZFP36L1		X	X
ZFP36L2		X	X
ZFP706	X

## Sheet: Suppl Table S5
Species	Tissue Class	Tissue Type	Cancer	Cell name	Cell marker	Supports
Human	Brain	Brain	Normal cell	Astrocyte	Abca1	1
Human	Brain	Brain	Normal cell	Astrocyte	ACSBG1	1
Human	Brain	Brain	Normal cell	Astrocyte	Add3	1
Human	Brain	Brain	Normal cell	Astrocyte	Adk	1
Human	Brain	Brain	Normal cell	Astrocyte	Aebp1	1
Human	Brain	Brain	Normal cell	Astrocyte	Aff1	1
Human	Brain	Brain	Normal cell	Astrocyte	Agt	1
Human	Brain	Brain	Cancer cell	Astrocyte	ALDH1A1	1
Human	Brain	Brain	Normal cell	Astrocyte	ALDH1A1	2
Human	Brain	Brain	Normal cell	Astrocyte	ALDH1L1	5
Human	Brain	Central nervous system	Normal cell	Astrocyte	ALDH1L1	1
Human	Brain	Cerebrospinal fluid	Normal cell	Astrocyte	ALDH1L1	1
Human	Brain	Cortex	Normal cell	Astrocyte	ALDH1L1	1
Human	Brain	Brain	Cancer cell	Astrocyte	ALDOC	2
Human	Brain	Brain	Normal cell	Astrocyte	ALDOC	2
Human	Brain	Brain	Normal cell	Astrocyte	Angpt1	1
Human	Brain	Brain	Normal cell	Astrocyte	Ank2	1
Human	Brain	Middle temporal gyrus	Normal cell	Astrocyte	AOP4	1
Human	Brain	Brain	Normal cell	Astrocyte	Aplp2	1
Human	Brain	Brain	Normal cell	Astrocyte	Apoe	1
Human	Brain	Cortex	Normal cell	Astrocyte	APOE	1
Human	Brain	Auditory cortex	Normal cell	Astrocyte	Aqp4	1
Human	Brain	Brain	Cancer cell	Astrocyte	AQP4	2
Human	Brain	Brain	Normal cell	Astrocyte	AQP4	15
Human	Brain	Cortex	Normal cell	Astrocyte	AQP4	3
Human	Brain	Entorhinal cortex	Normal cell	Astrocyte	AQP4	1
Human	Brain	Hippocampus	Normal cell	Astrocyte	AQP4	1
Human	Brain	Neocortex	Normal cell	Astrocyte	AQP4	1
Human	Brain	Superior frontal gyrus	Normal cell	Astrocyte	AQP4	1
Human	Brain	White matter	Normal cell	Astrocyte	AQP4	1
Human	Brain	Brain	Normal cell	Astrocyte	Arhgap6	1
Human	Brain	Brain	Normal cell	Astrocyte	Arhgef4	1
Human	Brain	Brain	Normal cell	Astrocyte	Aspg	1
Human	Brain	Brain	Normal cell	Astrocyte	Atp1a1	1
Human	Brain	Brain	Cancer cell	Astrocyte	ATP1A2	1
Human	Brain	Brain	Normal cell	Astrocyte	ATP1A2	1
Human	Brain	Hippocampus	Normal cell	Astrocyte	aTP1A2	1
Human	Brain	Brain	Normal cell	Astrocyte	ATP1B2	2
Human	Brain	Cortex	Normal cell	Astrocyte	ATP1B2	1
Human	Brain	Brain	Normal cell	Astrocyte	Atp6ap2	1
Human	Brain	Brain	Normal cell	Astrocyte	Atp6v0e	1
Human	Brain	Brain	Normal cell	Astrocyte	Atraid	1
Human	Brain	Brain	Normal cell	Astrocyte	B2m	1
Human	Brain	Brain	Normal cell	Astrocyte	Bcap31	1
Human	Brain	Brain	Normal cell	Astrocyte	Bcl2	1
Human	Brain	Brain	Normal cell	Astrocyte	Birc6	1
Human	Brain	Brain	Normal cell	Astrocyte	BMPR1B	1
Human	Brain	Brain	Normal cell	Astrocyte	C1qa	1
Human	Brain	Brain	Normal cell	Astrocyte	C4b	1
Human	Brain	Brain	Normal cell	Astrocyte	Cacna2d3	1
Human	Brain	Brain	Normal cell	Astrocyte	Cacnb2	1
Human	Brain	Brain	Normal cell	Astrocyte	Cadm2	1
Human	Brain	Entorhinal cortex	Normal cell	Astrocyte	CADM2	1
Human	Brain	Superior frontal gyrus	Normal cell	Astrocyte	CADM2	1
Human	Brain	Brain	Normal cell	Astrocyte	Cadps	1
Human	Brain	Brain	Normal cell	Astrocyte	Cav2	1
Human	Brain	Brain	Normal cell	Astrocyte	CD109	1
Human	Brain	Brain	Normal cell	Astrocyte	Cd151	1
Human	Brain	Brain	Cancer cell	Astrocyte	CD44	2
Human	Brain	Entorhinal cortex	Normal cell	Astrocyte	CD44	1
Human	Brain	Superior frontal gyrus	Normal cell	Astrocyte	CD44	1
Human	Brain	Brain	Normal cell	Astrocyte	CD49f	1
Human	Brain	Brain	Normal cell	Astrocyte	Cd63	1
Human	Brain	Brain	Normal cell	Astrocyte	Cd81	1
Human	Brain	Brain	Normal cell	Astrocyte	Cd9	1
Human	Brain	Brain	Normal cell	Astrocyte	Cdh2	1
Human	Brain	Brain	Normal cell	Astrocyte	Cdk5rap3	1
Human	Brain	Brain	Normal cell	Astrocyte	Cebpb	1
Human	Brain	Brain	Normal cell	Astrocyte	CHI3L1	2
Human	Brain	Brain	Normal cell	Astrocyte	Chil1	1
Human	Brain	Brain	Normal cell	Astrocyte	Chl1	1
Human	Brain	Brain	Normal cell	Astrocyte	CHRDL1	1
Human	Brain	Brain	Normal cell	Astrocyte	Chst2	1
Human	Brain	Brain	Normal cell	Astrocyte	Ckb	1
Human	Brain	Brain	Normal cell	Astrocyte	Cldnd1	1
Human	Brain	Brain	Normal cell	Astrocyte	Clic1	1
Human	Brain	Brain	Cancer cell	Astrocyte	CLU	2
Human	Brain	Brain	Normal cell	Astrocyte	CLU	4
Human	Brain	Brain	Normal cell	Astrocyte	Cnn3	1
Human	Brain	Brain	Normal cell	Astrocyte	COL12A1	1
Human	Brain	Brain	Normal cell	Astrocyte	Col16a1	1
Human	Brain	Brain	Normal cell	Astrocyte	Cpe	1
Human	Brain	Brain	Normal cell	Astrocyte	Cpne8	1
Human	Brain	Brain	Normal cell	Astrocyte	Cryab	1
Human	Brain	Brain	Normal cell	Astrocyte	Csmd1	1
Human	Brain	Brain	Normal cell	Astrocyte	CST3	2
Human	Brain	Brain	Normal cell	Astrocyte	Ctnnbip1	1
Human	Brain	Brain	Normal cell	Astrocyte	Ctsb	1
Human	Brain	Brain	Normal cell	Astrocyte	Ctsd	1
Human	Brain	Brain	Normal cell	Astrocyte	Ctsl	1
Human	Brain	Brain	Normal cell	Astrocyte	Cyp7b1	1
Human	Brain	Brain	Normal cell	Astrocyte	Cyr61	1
Human	Brain	Brain	Normal cell	Astrocyte	Daam2	1
Human	Brain	Brain	Normal cell	Astrocyte	Dapk1	1
Human	Brain	Brain	Normal cell	Astrocyte	Dbi	1
Human	Brain	Brain	Normal cell	Astrocyte	Ddr1	1
Human	Brain	Brain	Normal cell	Astrocyte	Degs1	1
Human	Brain	Brain	Normal cell	Astrocyte	Dgki	1
Human	Brain	Brain	Normal cell	Astrocyte	Dhrs1	1
Human	Brain	Brain	Normal cell	Astrocyte	DIO2	2
Human	Brain	Middle temporal gyrus	Normal cell	Astrocyte	DIO2	1
Human	Brain	Brain	Normal cell	Astrocyte	Dlgap1	1
Human	Brain	Brain	Normal cell	Astrocyte	Dpyd	1
Human	Brain	Brain	Normal cell	Astrocyte	Dst	1
Human	Brain	Brain	Normal cell	Astrocyte	EAAT1	2
Human	Brain	Brain	Normal cell	Astrocyte	EAAT2	2
Human	Brain	Brain	Normal cell	Astrocyte	Eef2	1
Human	Brain	Brain	Normal cell	Astrocyte	Efcab14	1
Human	Brain	Brain	Normal cell	Astrocyte	Efr3b	1
Human	Brain	Brain	Normal cell	Astrocyte	Enox1	1
Human	Brain	Brain	Normal cell	Astrocyte	Enpp5	1
Human	Brain	Brain	Normal cell	Astrocyte	Epdr1	1
Human	Brain	Brain	Normal cell	Astrocyte	Erbb2ip	1
Human	Brain	Brain	Normal cell	Astrocyte	ETNNPL	1
Human	Brain	Brain	Normal cell	Astrocyte	Ezr	1
Human	Brain	Brain	Normal cell	Astrocyte	F3	1
Human	Brain	Brain	Cancer cell	Astrocyte	FABP7	1
Human	Brain	Brain	Normal cell	Astrocyte	Fabp7	1
Human	Brain	Cortex	Normal cell	Astrocyte	FAM107A	1
Human	Brain	Brain	Normal cell	Astrocyte	FAM198B	1
Human	Brain	Brain	Normal cell	Astrocyte	Fars2	1
Human	Brain	Brain	Normal cell	Astrocyte	Fbxo2	1
Human	Brain	Brain	Normal cell	Astrocyte	Fgfr1	1
Human	Brain	Brain	Normal cell	Astrocyte	Fos	1
Human	Brain	Middle temporal gyrus	Normal cell	Astrocyte	FPGFR3	1
Human	Brain	Brain	Normal cell	Astrocyte	Fstl1	1
Human	Brain	Brain	Normal cell	Astrocyte	Fth1	1
Human	Brain	Brain	Normal cell	Astrocyte	Ftl1	1
Human	Brain	Brain	Normal cell	Astrocyte	Fxyd1	1
Human	Brain	Brain	Normal cell	Astrocyte	Fxyd7	1
Human	Brain	Brain	Normal cell	Astrocyte	Gab2	1
Human	Brain	Brain	Normal cell	Astrocyte	Gabrb1	1
Human	Brain	Brain	Normal cell	Astrocyte	Gadd45g	1
Human	Brain	Brain	Normal cell	Astrocyte	Gdpd2	1
Human	Brain	Brain	Cancer cell	Astrocyte	GFAP	9
Human	Brain	Brain	Normal cell	Astrocyte	GFAP	28
Human	Brain	Cerebrospinal fluid	Normal cell	Astrocyte	GFAP	1
Human	Brain	Cortex	Normal cell	Astrocyte	GFAP	3
Human	Brain	Entorhinal cortex	Normal cell	Astrocyte	GFAP	1
Human	Brain	Hippocampus	Normal cell	Astrocyte	GFAP	2
Human	Brain	Middle temporal gyrus	Normal cell	Astrocyte	GFAP	1
Human	Brain	Superior frontal gyrus	Normal cell	Astrocyte	GFAP	1
Human	Brain	Brain	Normal cell	Astrocyte	Ggta1	1
Human	Brain	Brain	Normal cell	Astrocyte	GJA1	2
Human	Brain	Cortex	Normal cell	Astrocyte	GJA1	1
Human	Brain	White matter	Normal cell	Astrocyte	GJA1	1
Human	Brain	Brain	Normal cell	Astrocyte	GJB6	1
Human	Brain	Brain	Cancer cell	Astrocyte	GLAST	2
Human	Brain	Brain	Normal cell	Astrocyte	GLAST	1
Human	Brain	Brain	Normal cell	Astrocyte	Glis3	1
Human	Brain	Brain	Cancer cell	Astrocyte	GLT-1	1
Human	Brain	Brain	Normal cell	Astrocyte	GLT-1	1
Human	Brain	Brain	Cancer cell	Astrocyte	GLUL	1
Human	Brain	Brain	Normal cell	Astrocyte	GLUL	1
Human	Brain	Cerebrospinal fluid	Normal cell	Astrocyte	GLUL	1
Human	Brain	Entorhinal cortex	Normal cell	Astrocyte	GLUL	1
Human	Brain	Superior frontal gyrus	Normal cell	Astrocyte	GLUL	1
Human	Brain	Brain	Normal cell	Astrocyte	Gm10116	1
Human	Brain	Brain	Normal cell	Astrocyte	Gm14964	1
Human	Brain	Brain	Normal cell	Astrocyte	Gm2a	1
Human	Brain	Brain	Normal cell	Astrocyte	Gm3448	1
Human	Brain	Brain	Normal cell	Astrocyte	Gm4876	1
Human	Brain	Brain	Normal cell	Astrocyte	Gna13	1
Human	Brain	Brain	Normal cell	Astrocyte	Gnai2	1
Human	Brain	Brain	Normal cell	Astrocyte	Golgb1	1
Human	Brain	Brain	Normal cell	Astrocyte	Gpc5	1
Human	Brain	Entorhinal cortex	Normal cell	Astrocyte	GPC5	1
Human	Brain	Superior frontal gyrus	Normal cell	Astrocyte	GPC5	1
Human	Brain	Brain	Normal cell	Astrocyte	Gpm6b	1
Human	Brain	Brain	Normal cell	Astrocyte	Gpr37l1	1
Human	Brain	Brain	Normal cell	Astrocyte	Gpx4	1
Human	Brain	Brain	Normal cell	Astrocyte	Grid2	1
Human	Brain	Brain	Normal cell	Astrocyte	Grik2	1
Human	Brain	Brain	Normal cell	Astrocyte	Grin2c	1
Human	Brain	Brain	Normal cell	Astrocyte	Grm3	1
Human	Brain	Brain	Normal cell	Astrocyte	Grm5	1
Human	Brain	Brain	Normal cell	Astrocyte	GS	2
Human	Brain	Brain	Normal cell	Astrocyte	Gsn	1
Human	Brain	Brain	Normal cell	Astrocyte	Gsr	1
Human	Brain	Brain	Normal cell	Astrocyte	Gstm1	1
Human	Brain	Brain	Normal cell	Astrocyte	H2-D1	1
Human	Brain	Brain	Normal cell	Astrocyte	H2-K1	1
Human	Brain	Brain	Cancer cell	Astrocyte	HepaCAM	1
Human	Brain	Brain	Normal cell	Astrocyte	HEPACAM	1
Human	Brain	Brain	Normal cell	Astrocyte	HEPN1	1
Human	Brain	Brain	Normal cell	Astrocyte	HERV-W	1
Human	Brain	Brain	Normal cell	Astrocyte	Hist1h2bc	1
Human	Brain	Brain	Normal cell	Astrocyte	Hivep2	1
Human	Brain	Brain	Normal cell	Astrocyte	Hmgcll1	1
Human	Brain	Brain	Normal cell	Astrocyte	Hnrnpk	1
Human	Brain	Brain	Normal cell	Astrocyte	Hopx	1
Human	Brain	Cortex	Normal cell	Astrocyte	HOPX	1
Human	Brain	Brain	Normal cell	Astrocyte	Hrsp12	1
Human	Brain	Brain	Normal cell	Astrocyte	Hsd17b12	1
Human	Brain	Brain	Normal cell	Astrocyte	Hsd17b4	1
Human	Brain	Entorhinal cortex	Normal cell	Astrocyte	HSP90AA1	1
Human	Brain	Superior frontal gyrus	Normal cell	Astrocyte	HSP90AA1	1
Human	Brain	Brain	Normal cell	Astrocyte	Hspa2	1
Human	Brain	Brain	Normal cell	Astrocyte	Hspa5	1
Human	Brain	Entorhinal cortex	Normal cell	Astrocyte	HSPB1	1
Human	Brain	Superior frontal gyrus	Normal cell	Astrocyte	HSPB1	1
Human	Brain	Brain	Normal cell	Astrocyte	HSSD17B6	1
Human	Brain	Brain	Normal cell	Astrocyte	Id1	1
Human	Brain	Brain	Normal cell	Astrocyte	Id2	1
Human	Brain	Brain	Normal cell	Astrocyte	Id3	1
Human	Brain	Middle temporal gyrus	Normal cell	Astrocyte	ID3	1
Human	Brain	Brain	Normal cell	Astrocyte	Id4	1
Human	Brain	Brain	Normal cell	Astrocyte	Idh2	1
Human	Brain	Brain	Normal cell	Astrocyte	Ifitm3	1
Human	Brain	Brain	Normal cell	Astrocyte	Igfbp5	1
Human	Brain	Brain	Normal cell	Astrocyte	IQCK	1
Human	Brain	Brain	Normal cell	Astrocyte	ITGA1	1
Human	Brain	Brain	Normal cell	Astrocyte	ITGA6	1
Human	Brain	Brain	Normal cell	Astrocyte	Itgb8	1
Human	Brain	Brain	Normal cell	Astrocyte	Itih3	1
Human	Brain	Brain	Normal cell	Astrocyte	Itm2b	1
Human	Brain	Brain	Normal cell	Astrocyte	Itm2c	1
Human	Brain	Brain	Normal cell	Astrocyte	Itpkb	1
Human	Brain	Brain	Normal cell	Astrocyte	Itpr2	1
Human	Brain	Brain	Normal cell	Astrocyte	Junb	1
Human	Brain	Brain	Normal cell	Astrocyte	Jund	1
Human	Brain	Brain	Normal cell	Astrocyte	Kcnip4	1
Human	Brain	Cortex	Normal cell	Astrocyte	KCNJ10	1
Human	Brain	Brain	Normal cell	Astrocyte	Kcnj3	1
Human	Brain	Brain	Normal cell	Astrocyte	Kif1a	1
Human	Brain	Brain	Normal cell	Astrocyte	LAMB2	1
Human	Brain	Brain	Normal cell	Astrocyte	Lamp1	1
Human	Brain	Brain	Normal cell	Astrocyte	Lamp2	1
Human	Brain	Brain	Normal cell	Astrocyte	Laptm4a	1
Human	Brain	Brain	Normal cell	Astrocyte	Lgals1	1
Human	Brain	Brain	Normal cell	Astrocyte	Lgals3bp	1
Human	Brain	Brain	Normal cell	Astrocyte	Lgmn	1
Human	Brain	Cortex	Normal cell	Astrocyte	LGR6	1
Human	Brain	Brain	Normal cell	Astrocyte	Lhfp	1
Human	Brain	Middle temporal gyrus	Normal cell	Astrocyte	LINC00982	1
Human	Brain	Brain	Normal cell	Astrocyte	LRP1	1
Human	Brain	Brain	Normal cell	Astrocyte	Lrp1b	1
Human	Brain	Brain	Normal cell	Astrocyte	LRRC3B	1
Human	Brain	Brain	Normal cell	Astrocyte	Lsamp	1
Human	Brain	Brain	Normal cell	Astrocyte	Luzp2	1
Human	Brain	Brain	Normal cell	Astrocyte	Lxn	1
Human	Brain	Brain	Normal cell	Astrocyte	Lypla2	1
Human	Brain	Brain	Normal cell	Astrocyte	Lysmd2	1
Human	Brain	Brain	Normal cell	Astrocyte	Man1a	1
Human	Brain	Brain	Normal cell	Astrocyte	Mapk10	1
Human	Brain	Brain	Normal cell	Astrocyte	Matn4	1
Human	Brain	Brain	Normal cell	Astrocyte	Mdga2	1
Human	Brain	Brain	Normal cell	Astrocyte	MEF2C	1
Human	Brain	Brain	Normal cell	Astrocyte	Meis2	1
Human	Brain	Brain	Normal cell	Astrocyte	Mfap3l	1
Human	Brain	Brain	Normal cell	Astrocyte	Mgst1	1
Human	Brain	Brain	Normal cell	Astrocyte	Mid1	1
Human	Brain	Brain	Cancer cell	Astrocyte	MLC1	1
Human	Brain	Brain	Normal cell	Astrocyte	MLC1	3
Human	Brain	Brain	Normal cell	Astrocyte	Mmp16	1
Human	Brain	Brain	Normal cell	Astrocyte	MRVI1	1
Human	Brain	Brain	Normal cell	Astrocyte	MT-3	1
Human	Brain	Brain	Normal cell	Astrocyte	Mt1	1
Human	Brain	Middle temporal gyrus	Normal cell	Astrocyte	MT1F	1
Human	Brain	Brain	Normal cell	Astrocyte	Mt2	1
Human	Brain	Brain	Normal cell	Astrocyte	MT3	1
Human	Brain	Brain	Normal cell	Astrocyte	Naaladl2	1
Human	Brain	Brain	Normal cell	Astrocyte	Nav2	1
Human	Brain	Brain	Normal cell	Astrocyte	Ncam2	1
Human	Brain	Brain	Normal cell	Astrocyte	Nckap5	1
Human	Brain	Brain	Normal cell	Astrocyte	NDRG2	1
Human	Brain	Brain	Normal cell	Astrocyte	Ndufv3	1
Human	Brain	Brain	Normal cell	Astrocyte	Nfe2l2	1
Human	Brain	Brain	Cancer cell	Astrocyte	NFIA	1
Human	Brain	Brain	Normal cell	Astrocyte	NFIA	1
Human	Brain	Brain	Normal cell	Astrocyte	Nfkb1	1
Human	Brain	Brain	Normal cell	Astrocyte	Nfkbia	1
Human	Brain	Brain	Normal cell	Astrocyte	Nhsl1	1
Human	Brain	Brain	Normal cell	Astrocyte	Nkain2	1
Human	Brain	Cortex	Normal cell	Astrocyte	norrin	1
Human	Brain	Brain	Normal cell	Astrocyte	Npas3	1
Human	Brain	Brain	Normal cell	Astrocyte	Npc2	1
Human	Brain	Brain	Normal cell	Astrocyte	Nr2f1	1
Human	Brain	Brain	Normal cell	Astrocyte	Nrg1	1
Human	Brain	Brain	Normal cell	Astrocyte	Nrg2	1
Human	Brain	Brain	Normal cell	Astrocyte	Nrxn1	1
Human	Brain	Entorhinal cortex	Normal cell	Astrocyte	NRXN1	1
Human	Brain	Superior frontal gyrus	Normal cell	Astrocyte	NRXN1	1
Human	Brain	Brain	Normal cell	Astrocyte	Ntrk2	1
Human	Brain	Brain	Normal cell	Astrocyte	OLIG1	1
Human	Brain	Brain	Normal cell	Astrocyte	OLIG2	1
Human	Brain	Cortex	Normal cell	Astrocyte	OLIG2	1
Human	Brain	Brain	Normal cell	Astrocyte	Osmr	1
Human	Brain	Brain	Normal cell	Astrocyte	Pard3b	1
Human	Brain	Brain	Normal cell	Astrocyte	PCDH15	1
Human	Brain	Brain	Normal cell	Astrocyte	Pcdh9	1
Human	Brain	Brain	Normal cell	Astrocyte	Pde10a	1
Human	Brain	Brain	Normal cell	Astrocyte	Pdgfd	1
Human	Brain	Brain	Normal cell	Astrocyte	PDGFRA	1
Human	Brain	Brain	Normal cell	Astrocyte	Pdia4	1
Human	Brain	Brain	Normal cell	Astrocyte	Pdlim4	1
Human	Brain	Brain	Normal cell	Astrocyte	Pdpn	1
Human	Brain	Brain	Normal cell	Astrocyte	Pdzd2	1
Human	Brain	Cerebrospinal fluid	Normal cell	Astrocyte	PEA15	1
Human	Brain	Brain	Normal cell	Astrocyte	Pfkp	1
Human	Brain	Brain	Normal cell	Astrocyte	pGFAP	1
Human	Brain	Brain	Normal cell	Astrocyte	Phkg1	1
Human	Brain	Brain	Normal cell	Astrocyte	PISD	1
Human	Brain	Brain	Normal cell	Astrocyte	Pkp4	1
Human	Brain	Brain	Normal cell	Astrocyte	Plce1	1
Human	Brain	Brain	Normal cell	Astrocyte	Plcl1	1
Human	Brain	Brain	Normal cell	Astrocyte	Plxdc2	1
Human	Brain	Brain	Normal cell	Astrocyte	PON2	1
Human	Brain	Brain	Normal cell	Astrocyte	Ppib	1
Human	Brain	Brain	Normal cell	Astrocyte	PPP1R3G	1
Human	Brain	Brain	Normal cell	Astrocyte	Ppp2ca	1
Human	Brain	Brain	Normal cell	Astrocyte	Prdx1	1
Human	Brain	Brain	Normal cell	Astrocyte	Prdx6	1
Human	Brain	Brain	Normal cell	Astrocyte	Prex2	1
Human	Brain	Brain	Normal cell	Astrocyte	Prickle2	1
Human	Brain	Brain	Normal cell	Astrocyte	Prkca	1
Human	Brain	Brain	Normal cell	Astrocyte	Prune2	1
Human	Brain	Brain	Normal cell	Astrocyte	Psap	1
Human	Brain	Brain	Normal cell	Astrocyte	PTGDS	1
Human	Brain	Entorhinal cortex	Normal cell	Astrocyte	PTN	1
Human	Brain	Superior frontal gyrus	Normal cell	Astrocyte	PTN	1
Human	Brain	Brain	Normal cell	Astrocyte	Ptprz1	1
Human	Brain	Brain	Normal cell	Astrocyte	Qk	1
Human	Brain	Brain	Normal cell	Astrocyte	Rab18	1
Human	Brain	Brain	Normal cell	Astrocyte	Rap1b	1
Human	Brain	Brain	Normal cell	Astrocyte	Rasal2	1
Human	Brain	Brain	Normal cell	Astrocyte	Rassf8	1
Human	Brain	Brain	Normal cell	Astrocyte	Rcn2	1
Human	Brain	Brain	Normal cell	Astrocyte	Reep5	1
Human	Brain	Brain	Normal cell	Astrocyte	RFX4	1
Human	Brain	Brain	Normal cell	Astrocyte	Rgl1	1
Human	Brain	Brain	Normal cell	Astrocyte	Rhbdf1	1
Human	Brain	Brain	Normal cell	Astrocyte	Rhob	1
Human	Brain	Brain	Normal cell	Astrocyte	Rorb	1
Human	Brain	Brain	Normal cell	Astrocyte	Rpl36-ps3	1
Human	Brain	Brain	Normal cell	Astrocyte	RYR3	1
Human	Brain	Brain	Normal cell	Astrocyte	S100-B	1
Human	Brain	Brain	Normal cell	Astrocyte	S100a1	1
Human	Brain	Brain	Normal cell	Astrocyte	S100a10	1
Human	Brain	Brain	Normal cell	Astrocyte	S100a16	1
Human	Brain	Brain	Normal cell	Astrocyte	S100a6	1
Human	Brain	Brain	Normal cell	Astrocyte	S100ÃƒÅ¸	1
Human	Brain	Brain	Cancer cell	Astrocyte	S100B	4
Human	Brain	Brain	Normal cell	Astrocyte	S100B	8
Human	Brain	Central nervous system	Normal cell	Astrocyte	S100B	1
Human	Brain	Cerebrospinal fluid	Normal cell	Astrocyte	S100B	1
Human	Brain	Hippocampus	Normal cell	Astrocyte	S100B	1
Human	Brain	Brain	Normal cell	Astrocyte	S104B	1
Human	Brain	Brain	Normal cell	Astrocyte	S1pr3	1
Human	Brain	Brain	Normal cell	Astrocyte	Samd4	1
Human	Brain	Brain	Normal cell	Astrocyte	Saraf	1
Human	Brain	Brain	Normal cell	Astrocyte	Sbno2	1
Human	Brain	Brain	Normal cell	Astrocyte	Scarb2	1
Human	Brain	Brain	Normal cell	Astrocyte	Scd2	1
Human	Brain	Brain	Normal cell	Astrocyte	Scg3	1
Human	Brain	Brain	Normal cell	Astrocyte	Scrg1	1
Human	Brain	Brain	Normal cell	Astrocyte	Sdc4	1
Human	Brain	Brain	Normal cell	Astrocyte	Selk	1
Human	Brain	Brain	Normal cell	Astrocyte	Sema6d	1
Human	Brain	Brain	Normal cell	Astrocyte	Serpina3n	1
Human	Brain	Brain	Normal cell	Astrocyte	Serpinf1	1
Human	Brain	Brain	Normal cell	Astrocyte	Serping1	1
Human	Brain	Brain	Normal cell	Astrocyte	Sgcd	1
Human	Brain	Brain	Normal cell	Astrocyte	Shisa5	1
Human	Brain	Brain	Normal cell	Astrocyte	Shisa6	1
Human	Brain	Brain	Normal cell	Astrocyte	Shroom3	1
Human	Brain	Brain	Normal cell	Astrocyte	Sik3	1
Human	Brain	Brain	Normal cell	Astrocyte	SLC14A1	2
Human	Brain	Middle temporal gyrus	Normal cell	Astrocyte	SLC14A1	1
Human	Brain	Brain	Normal cell	Astrocyte	SLC15A2	1
Human	Brain	Brain	Normal cell	Astrocyte	Slc16a1	1
Human	Brain	Brain	Cancer cell	Astrocyte	SLC1A2	1
Human	Brain	Brain	Normal cell	Astrocyte	SLC1A2	4
Human	Brain	Entorhinal cortex	Normal cell	Astrocyte	SLC1A2	1
Human	Brain	Superior frontal gyrus	Normal cell	Astrocyte	SLC1A2	1
Human	Brain	Brain	Cancer cell	Astrocyte	SLC1A3	1
Human	Brain	Brain	Normal cell	Astrocyte	SLC1A3	3
Human	Brain	Cerebrospinal fluid	Normal cell	Astrocyte	SLC1A3	1
Human	Brain	Entorhinal cortex	Normal cell	Astrocyte	SLC1A3	1
Human	Brain	Middle temporal gyrus	Normal cell	Astrocyte	SLC1A3	1
Human	Brain	Superior frontal gyrus	Normal cell	Astrocyte	SLC1A3	1
Human	Brain	Brain	Normal cell	Astrocyte	Slc20a1	1
Human	Brain	Brain	Normal cell	Astrocyte	SLC25A18	1
Human	Brain	Brain	Normal cell	Astrocyte	Slc35f1	1
Human	Brain	Brain	Normal cell	Astrocyte	Slc38a1	1
Human	Brain	Brain	Normal cell	Astrocyte	SLC39A12	1
Human	Brain	Brain	Normal cell	Astrocyte	Slc39a14	1
Human	Brain	Brain	Normal cell	Astrocyte	Slc3a2	1
Human	Brain	Brain	Normal cell	Astrocyte	SLC4A4	1
Human	Brain	Brain	Normal cell	Astrocyte	Smpdl3a	1
Human	Brain	Brain	Normal cell	Astrocyte	Sorbs1	1
Human	Brain	Brain	Normal cell	Astrocyte	Sorbs2	1
Human	Brain	Brain	Normal cell	Astrocyte	SOX2	2
Human	Brain	Brain	Normal cell	Astrocyte	SOX9	6
Human	Brain	Cortex	Normal cell	Astrocyte	SOX9	2
Human	Brain	Brain	Normal cell	Astrocyte	Sparc	1
Human	Brain	Brain	Normal cell	Astrocyte	Spcs2	1
Human	Brain	Brain	Normal cell	Astrocyte	Srebf1	1
Human	Brain	Brain	Normal cell	Astrocyte	Stat3	1
Human	Brain	Brain	Normal cell	Astrocyte	STOX1	1
Human	Brain	Brain	Normal cell	Astrocyte	Sulf1	1
Human	Brain	Brain	Normal cell	Astrocyte	Sulf2	1
Human	Brain	Brain	Normal cell	Astrocyte	SYNE3	1
Human	Brain	Brain	Normal cell	Astrocyte	Synpo2	1
Human	Brain	Brain	Normal cell	Astrocyte	Syt11	1
Human	Brain	Brain	Normal cell	Astrocyte	Tagln3	1
Human	Brain	Brain	Normal cell	Astrocyte	Tgoln1	1
Human	Brain	Brain	Normal cell	Astrocyte	Thbs4	1
Human	Brain	Brain	Normal cell	Astrocyte	Timp2	1
Human	Brain	Brain	Normal cell	Astrocyte	Tm9sf3	1
Human	Brain	Brain	Normal cell	Astrocyte	Tmbim6	1
Human	Brain	Brain	Normal cell	Astrocyte	Tmco1	1
Human	Brain	Brain	Normal cell	Astrocyte	Tmem100	1
Human	Brain	Brain	Normal cell	Astrocyte	Tmem176a	1
Human	Brain	Brain	Normal cell	Astrocyte	Tmem176b	1
Human	Brain	Brain	Normal cell	Astrocyte	Tmem178b	1
Human	Brain	Brain	Normal cell	Astrocyte	Tmem47	1
Human	Brain	Brain	Normal cell	Astrocyte	Tmem59	1
Human	Brain	Cortex	Normal cell	Astrocyte	TNC	1
Human	Brain	Entorhinal cortex	Normal cell	Astrocyte	TNC	1
Human	Brain	Superior frontal gyrus	Normal cell	Astrocyte	TNC	1
Human	Brain	Brain	Normal cell	Astrocyte	Tprgl	1
Human	Brain	Brain	Normal cell	Astrocyte	Tsc22d4	1
Human	Brain	Brain	Normal cell	Astrocyte	TSP	1
Human	Brain	Brain	Normal cell	Astrocyte	Tspan3	1
Human	Brain	Brain	Normal cell	Astrocyte	Tspan4	1
Human	Brain	Brain	Normal cell	Astrocyte	TSPO	1
Human	Brain	Brain	Normal cell	Astrocyte	Tst	1
Human	Brain	Brain	Normal cell	Astrocyte	Ttc8	1
Human	Brain	Brain	Normal cell	Astrocyte	TTPA	1
Human	Brain	Brain	Normal cell	Astrocyte	Tuba1a	1
Human	Brain	Brain	Normal cell	Astrocyte	Tubb2a	1
Human	Brain	Brain	Normal cell	Astrocyte	Tubb2b	1
Human	Brain	Brain	Normal cell	Astrocyte	Ubc	1
Human	Brain	Brain	Normal cell	Astrocyte	Ube2e2	1
Human	Brain	Brain	Normal cell	Astrocyte	Uqcrc2	1
Human	Brain	Brain	Normal cell	Astrocyte	Usp24	1
Human	Brain	Brain	Normal cell	Astrocyte	Usp53	1
Human	Brain	Brain	Normal cell	Astrocyte	VIM	4
Human	Brain	Brain	Normal cell	Astrocyte	vimentin	1
Human	Brain	Brain	Normal cell	Astrocyte	Vimp	1
Human	Brain	Brain	Normal cell	Astrocyte	Vwa1	1
Human	Brain	Brain	Normal cell	Astrocyte	YKL-40	1
Human	Brain	Brain	Normal cell	Astrocyte	Zfp706	1
