# Supplementary material for: Comparative evaluation of reference-free transcriptomic deconvolution highlights the importance of biological validation in astrocytes across Alzheimer’s disease
Source: Front Bioinform. 2026 Jul 13;6:1858866. doi: 10.3389/fbinf.2026.1858866 (PMC13402868; doi:10.3389/fbinf.2026.1858866)
Supplement: Supplementary file 10 [file Table7.xlsx]

## Sheet: CDSEQ
Gene	Control	Incipient	Moderate	Severe
HSBP1	-0.165956	-0.204646	0.119434	-0.738006
GLUL	0.440649	-0.669292	-0.974888	0.618981
TMEM151B	-0.999771	0.855017	-0.856051	-0.310527
MT3	-0.395335	-0.304468	0.934553	0.880215
MEF2C	-0.706488	0.501624	0.136201	0.164028
MEF2	-0.815323	0.451996	-0.593414	0.757664
RGL1	-0.62748	0.766612	-0.495349	0.689469
KIF21A	-0.308879	0.247344	0.487652	0.810785
KIF2N1	-0.206465	0.501885	-0.609141	-0.0802395
NRXN1	0.0776335	-0.302203	0.162718	0.0926936
DKK3	-0.161611	-0.460144	0.94004	0.597207
SLC1A3	0.370439	0.791772	0.693658	-0.428562
SYN3	-0.591096	-0.143818	-0.520304	-0.019493
SYP	0.756235	0.92968	-0.0124606	0.198221
SBNO2	-0.945225	0.326883	0.239911	-0.968933
SYN1	0.340935	0.243391	0.657962	0.186963
NDRG2	-0.16539	-0.770508	-0.686417	-0.132647
CHI3L1	0.11738	0.898979	-0.962848	0.614721
CHI3L1	-0.719226	-0.100176	-0.859956	-0.36951
LDHB	-0.603797	0.156779	-0.0273098	0.785777
NRXN3	0.601489	-0.183726	0.212659	0.155714
LDHA	0.936523	-0.525946	0.137703	-0.63198
SLC1A2	-0.373152	0.806759	-0.365275	0.575858
DOK5	0.384645	0.147359	0.977232	0.224062
CADM2	0.752778	-0.994259	0.15949	-0.892181
SLC4A4	0.789213	0.23429	-0.239718	-0.159613
SLC4A4	-0.829912	-0.34671	0.101896	0.358138
SLC16A3	-0.92189	0.0541162	0.490669	0.837204
LAMP1	-0.660339	0.771884	0.338466	-0.999196
RORB	0.756285	-0.28546	-0.470161	0.953518
MAPK10	-0.803306	0.81707	-0.86733	-0.246839
SLC16A1	-0.157785	0.24672	-0.259832	0.947567
VCAN	0.915779	-0.968358	0.259435	0.209432
HSPA2	0.0663306	0.858874	-0.579652	0.657692
GSN	0.383754	0.381794	0.505511	0.149423
CLDN1	-0.368969	0.994646	-0.866927	0.256152
DHCR24	0.373002	-0.655319	-0.47937	-0.428847
EZR	0.669251	-0.725729	0.609509	0.173667
ATP1A2	-0.963423	0.865191	-0.613131	0.500044
GPM6B	0.500289	0.393636	0.278922	0.716628
DST	0.977722	-0.868	0.0493406	0.510164
IGFBP7	0.496331	0.510926	0.849616	0.396114
PPP1R3C	-0.439112	0.507752	-0.473406	0.728959
S100B	0.578559	0.846049	-0.868078	-0.354638
ID1	-0.793548	0.42305	0.470132	0.341578
OSMR	-0.104213	-0.751458	0.544356	-0.0982521
PDIA4	0.817191	-0.96024	0.815632	-0.235794
SERPINA3	-0.412772	-0.947578	0.863944	-0.178377
NFATC2	-0.424449	-0.943387	-0.972097	-0.197041
GJA1	-0.739943	-0.507578	-0.531276	-0.365232
TMEM47	-0.961266	0.720056	0.233557	0.243839
VIM	0.357671	0.0776621	0.898033	-0.139505
AQP4	-0.576744	0.105644	0.900352	0.947604
DTNA	-0.468907	0.684062	0.113306	0.355602
ALDH1L1	-0.0168537	-0.751653	0.831213	-0.60286
CLU	-0.893275	-0.441633	0.283132	-0.146598
FAM107A	0.148235	0.171519	-0.219985	-0.313308
GFAP	-0.706543	0.939191	-0.0280187	0.595278
APP	0.178611	0.12206	0.208621	0.759997
GPR75	0.399517	-0.962705	0.0990958	0.807684
HSP90AA1	-0.795331	0.601265	0.852363	0.32544
CRYAB	-0.171888	-0.534051	0.837467	-0.459583
NEAT1	0.3888	0.61421	-0.210249	-0.495267
VWA1	-0.171641	-0.224279	0.926525	0.709796
HSPB1	-0.900093	0.727084	-0.652089	0.0554293
UBC	0.0717928	0.494243	-0.747341	0.604322
MAOB	0.327589	0.11248	-0.729842	0.144977
APOE	0.0297782	-0.72709	0.0113243	0.466285
FTH1	0.88919	-0.880165	-0.95695	0.0380233
ID3	0.17311	-0.757313	0.89594	0.541768
DBN1	0.806804	-0.910896	0.654231	0.137716
FGFR3	-0.725051	-0.785012	-0.969962	-0.0685802
MTHFD2	-0.721447	-0.548581	-0.647607	-0.314622
TMBIM6	0.614783	0.425978	-0.335873	-0.863581

## Sheet: DECODER
Gene	Control	Incipient	Moderate	Severe
DHCR24	-0.735453	0.413423	0.451194	0.828286
F3	-0.944262	0.215731	0.405402	0.998701
RGL1	-0.312028	0.296237	0.295967	0.926734
EZR	-0.872871	0.647382	0.415274	0.837749
GSN	-0.431699	0.21824	-0.354442	0.990396
HSPA2	-0.387527	0.419926	-0.34227	0.960625
C3	-0.518111	0.717408	-0.312368	0.838243
IGFBP7	-0.601354	0.615607	0.122496	0.612971
SLC16A1	-0.88732	0.614565	0.405809	0.637431
ATP1A2	-0.673184	0.313182	0.489955	0.626149
B2M	-0.75838	0.465143	0.211122	0.780693
CRYAB	-0.842472	0.548946	0.2318	0.750174
SERPINA3	-0.585242	0.793851	0.409293	0.99014
VIM	-0.781411	0.322344	-0.0991263	0.667193
SLC4A4	-0.358586	0.34864	-0.250149	0.989115
SLC1A2	-0.363255	0.357304	-0.32657	0.90699
TMEM151B	-0.820017	0.650103	-0.380543	0.929695
CLDN1	-0.922376	0.474185	0.312611	0.853046
CTSB	-0.864926	0.234158	-0.353208	0.867493
S100B	-0.650291	0.50511	-0.235703	0.790753
TMBIM6	-0.48999	0.327176	0.319089	0.605255
TMEM47	-0.854264	0.679163	-0.189413	0.741202
PPP1R3C	-0.826377	0.378399	0.482417	0.796829
DST	-0.40383	0.216564	-0.233361	0.892036
FTH1	-0.708906	0.556059	0.0336533	0.787451
GLUL	-0.56832	0.706304	-0.185533	0.782962
LDHB	-0.836434	0.42861	0.410773	0.655065
LDHA	-0.928623	0.649915	-0.133443	0.604355
DBN1	-0.6389	0.506685	-0.0664077	0.903311
DBN1	-0.666001	0.524571	0.0122927	0.727981
FGFR3	-0.89313	0.775661	0.438886	0.993753
ID3	-0.564736	0.682377	-0.469051	0.688094
NDRG2	-0.619193	0.219394	0.216879	0.735483
MTHFD2	-0.542104	0.625632	0.391019	0.809558
GPM6B	-0.898818	0.479001	-0.472713	0.901957
SLC1A3	-0.473931	0.768529	0.0220512	0.785543
TMEM47	-0.844566	0.33286	-0.17401	0.649929
DKK3	-0.636454	0.360243	0.359489	0.725001
APP	-0.450293	0.248884	0.0585166	0.801808
HSBP1	-0.984369	0.457171	0.190228	0.86954
NFATC2	-0.772946	0.265411	-0.0471465	0.90806
SLC16A3	-0.388954	0.580272	0.128309	0.652134
APOE	-0.408703	0.681778	-0.209903	0.609166
LAMP1	-0.623092	0.61808	-0.490651	0.807633
GPR75	-0.393374	0.659727	0.0767559	0.923995
NEAT1	-0.335136	0.405472	-0.188556	0.605042
OSMR	-0.421515	0.707511	0.0172676	0.868988
FAM107A	-0.402119	0.457261	0.416406	0.874723
VCAN	-0.93088	0.694406	-0.0735252	0.779699
GFAP	-0.544087	0.575898	-0.252604	0.965915
DTNA	-0.507538	0.286054	-0.128706	0.857744
GJA1	-0.572831	0.247032	0.431861	0.602096
AQP4	-0.440269	0.211	0.436868	0.793771
CLU	-0.9758	0.240035	0.34433	0.943727
CHI3L1	-0.460833	0.47515	0.420207	0.93216
LDHA	-0.48779	0.268005	-0.2721	0.859662
NRXN3	-0.818211	0.21667	-0.412518	0.869479
CADM2	-0.820051	0.652917	-0.27269	0.8314
MEF2C	-0.557388	0.43691	-0.185623	0.709648
HSPB1	-0.758292	0.648163	-0.325234	0.824212
ALDH1L1	-0.442388	0.471443	0.107094	0.868692
PDIA4	-0.687698	0.470052	-0.0864136	0.740972
VWA1	-0.452075	0.486844	0.316352	0.942331
ID1	-0.30667	0.484402	-0.31487	0.678015
HSP90AA1	-0.789826	0.681898	0.201877	0.898928
MT3	-0.899896	0.441436	-0.259644	0.715841
SBNO2	-0.369084	0.742812	0.0742191	0.90952
NRXN1	-0.620908	0.222237	-0.151012	0.771095
SYN1	-0.317682	0.664325	-0.443036	0.923079
KIF21A	-0.554377	0.275385	-0.271186	0.741414
SYP	-0.304261	0.571108	0.164103	0.685477
RORB	-0.61775	0.206219	-0.00274991	0.906914
DOK5	-0.631502	0.523176	0.019016	0.723457
MAPK10	-0.9052	0.201811	-0.32528	0.893298
